# Supplementary material for: Effects of Low Temperature on Antioxidant and Heat Shock Protein Expression Profiles and Transcriptomic Responses in Crayfish (Cherax destructor)
Source: Antioxidants (Basel). 2022 Sep 9;11(9):1779. doi: 10.3390/antiox11091779 (PMC9495765; doi:10.3390/antiox11091779)
Supplement: Supplementary file 1 [file antioxidants-11-01779-s001.zip]

Archive with 1 entries (1 files):
- antioxidants-1882022-supplementary.pdf
